# Supplementary material for: Suppressive Role of Bam32/DAPP1 in Chemokine-Induced Neutrophil Recruitment
Source: Int J Mol Sci. 2021 Feb 12;22(4):1825. doi: 10.3390/ijms22041825 (PMC7918626; doi:10.3390/ijms22041825)
Supplement: Supplementary file 1 [file ijms-22-01825-s001.zip]

Archive with 2 entries (2 files):
- Fig.S1 (210114).pdf
- Fig.S2 (210114).pdf
